# Supplementary material for: Preliminary Identification and Quantification of Individual Polyphenols in Fallopia japonica Plants and Honey and Their Influence on Antimicrobial and Antibiofilm Activities
Source: Plants (Basel). 2024 Jul 8;13(13):1883. doi: 10.3390/plants13131883 (PMC11244575; doi:10.3390/plants13131883)
Supplement: Supplementary file 1 [file plants-13-01883-s001.zip]

Archive with 1 entries (1 files):
- plants-3072674-supplementary.pdf
